# Supplementary material for: Six-Gene Signature for Differential Diagnosis and Therapeutic Decisions in Non-Small-Cell Lung Cancer—A Validation Study
Source: Int J Mol Sci. 2024 Mar 23;25(7):3607. doi: 10.3390/ijms25073607 (PMC11011743; doi:10.3390/ijms25073607)
Supplement: Supplementary file 1 [file ijms-25-03607-s001.zip › Table S1.xls]

## Sheet: Table S1
Table S1.Relationships between Expression Levels of Validated Genes and Clinicopathological Characteristics of NSCLC Patients
TNM [SCC vs ADC]	p value	p value	p value	p value	p value
	IA	IB	IIA	IIB	IIIA
MIR-205HG	1.82788e-05	0.00132825	0.0108499	0.00147374	0.233039
SERPINB5	7.26165e-05	2.76989e-05	0.00274084	0.0048828	0.765595
KRT6C	0.204217	0.174002	0.0233564	0.532763	1
KRT6A	1.82788e-05	8.35297e-06	0.0012848	0.00163618	1
KRT5	2.60399e-05	3.26938e-05	0.00469222	6.29783e-05	0.233039
DSG3	8.84505e-06	1.67071e-05	0.00274084	0.000193379	0.233039
Recurrence [SCC vs ADC]	p value	p value
	0	1
MIR-205HG	1.98586e-08	7.65445e-07
SERPINB5	1.42297e-08	1.83759e-06
KRT6C	0.310747	0.00301286
KRT6A	4.84879e-09	1.41734e-06
KRT5	1.80071e-09	4.64545e-08
DSG3	3.33023e-10	2.34742e-07
0 - Absent
1 - Present
Gender [SCC vs ADC]	p value	p value
	0	1
MIR-205HG	0.000438909	4.15892e-11
SERPINB5	0.00127052	3.98984e-11
KRT6C	0.102634	0.0278423
KRT6A	0.00169609	4.98885e-12
KRT5	0.000599569	1.2598e-13
DSG3	0.000271516	1.82371e-13
0 - Female
1 - Male
