# Supplementary material for: Six-Gene Signature for Differential Diagnosis and Therapeutic Decisions in Non-Small-Cell Lung Cancer—A Validation Study
Source: Int J Mol Sci. 2024 Mar 23;25(7):3607. doi: 10.3390/ijms25073607 (PMC11011743; doi:10.3390/ijms25073607)
Supplement: Supplementary file 1 [file ijms-25-03607-s001.zip › Table S2.xls]

## Sheet: Table S2
Table S2 Relationships between Expression Levels of Validated Genes and Recurrence Status of NSCLC Patients
Recurrence [0 vs 1]
	p value
MIR-205HG	0.128799
SERPINB5	0.853562
KRT6C	0.952122
KRT6A	0.680777
KRT5	0.253949
DSG3	0.832683
0 - Absent
1 - Present
